# Supplementary material for: Fit Accuracy of Plate-Type Retainers Fabricated Using Dental CAD/CAM Systems: A Controlled In Vitro Comparison Using Typodont-Derived Models
Source: Dent J (Basel). 2025 Oct 23;13(11):487. doi: 10.3390/dj13110487 (PMC12651359; doi:10.3390/dj13110487)
Supplement: Supplementary file 1 [file dentistry-13-00487-s001.zip]

Archive with 1 entries (1 files):
- dentistry-3892804-supplementary.pdf
